# Supplementary material for: Effect of sugar metabolite methylglyoxal on equine lamellar explants: An ex vivo model of laminitis
Source: PLoS One. 2021 Jul 27;16(7):e0253840. doi: 10.1371/journal.pone.0253840 (PMC8315528; doi:10.1371/journal.pone.0253840)
Supplement: S1 Dataset — (ZIP) [file pone.0253840.s001.zip]

Archive with 4 entries (3 files):
- Suppl materials/
- Suppl materials/Raw data force test.xlsx
- Suppl materials/Raw data histology.xlsx
- Suppl materials/Raw data MMPs TIMP.xlsx
