# Supplementary material for: Effect of sugar metabolite methylglyoxal on equine lamellar explants: An ex vivo model of laminitis
Source: PLoS One. 2021 Jul 27;16(7):e0253840. doi: 10.1371/journal.pone.0253840 (PMC8315528; doi:10.1371/journal.pone.0253840)
Supplement: S1 Dataset — (ZIP) [file pone.0253840.s001.zip › Suppl materials/Raw data force test.xlsx]

## Sheet: Foglio1
cavallo	tempo	0		24		48
	kg	sito	campione	kg	sito	kg	sito
1			K	2.5	lamine	4.4	terza falange
1			50	3.1	pinza	2.1	pinza
1			100	3	pinza	1.9	pinza
1			150	5.7	lamine	3.3	pinza
1			200	3.8	pinza	3.6	terza falange
2			K	0.8	lamine	2.2	lamina
2			50	3.5	pinza	2.2	lamina
2			100	2.7	lamine	1.4	lamina
2			150	3.5	pinza	4.7	lamina
2			200	2.1	lamine	4.3	lamina
3			K	2.9	pinza	4.8	lamina
3			50	3.2	pinza	5	lamina
3			100	3.3	pinza	4.3	lamina
3			150	5.6	pinza	6	lamine
3			200	3.5	lamine	4.3	lamina
4	2.8	pinza	K	5.1	lamine	0	già rotto pozzetto
4	4	pinza	50	3.4	lamine	0.2	lamine
4	3.2	pinza	100	4.9	pinza	0.2	lamine
4	2.6	pinza	150	5.3	lamine	2.7	lamine
4	3.4	pinza	200	3.4	lamine	0.2	lamine
5	3.3	pinza	K	3.9	lamine	0.1	lamine
5	3.6	pinza	50	3.2	campione	0.3	lamine
5	4	pinza	100	3.9	campione	0.3	lamine
5	4.2	pinza	150	4.4	lamine	0.1	lamine
5	3.6	pinza	200	3.1	lamine	0.5	lamine
6	4.3	pinza	K	4.3	lamine	0.4	lamine
6	4.5	pinza	50	1.8	campione	0.7	lamine
6	2.8	metà campione	100	2.7	lamine	0.3	lamine
6	4.2	pinza	150	3.9	lamine	0.1	lamine
6	3.2	pinza	200	3.2	lamine	0	lamine
7	2.3	pinza	0	2.1	pinza	3.4	pinza
7			50	5.2	pinza	1	lamine
7			100	2.3	lamine	1.7	lamine
7			150	2.4	pinza	3.4	lamine
7			200	4.8	lamine	5.3	pinza
8	3.4	pinza	0	3.5	pinza	3.6	lamine
8			50	3.5	lamine	1.3	lamine
8			100	2.8	pinza	0.2	lamine
8			150	2.9	pinza	1.6	lamine
8			200	2.1	lamine	1.8	lamine
9	2.6	pinza	0	4.9	pinza	già rotto nel pozzetto
9			50	4.5	pinza	0.2	lamine
9			100	3.2	pinza	1.5	lamine
9			150	2.7	pinza	1.4	lamine
9			200	3.9	lamine	0.7	lamine

## Sheet: Foglio 2
cavallo	tempo	0		24		48
	kg	sito	campione	kg	sito	kg	sito
1	3.46667	pinza	K	2.5	lamine	4.4	terza falange
1	4.03333	pinza	50	3.1	pinza	2.1	pinza
1	3.33333	pinza	100	3	pinza	1.9	pinza
1	3.66667	pinza	150	5.7	lamine	3.3	pinza
1	3.4	pinza	200	3.8	pinza	3.6	terza falange
2	3.3	pinza	K	0.8	lamine	2.2	lamina
2	4.05	pinza	50	3.5	pinza	2.2	lamina
2	3.4	pinza	100	2.7	lamine	1.4	lamina
2	4.2	pinza	150	3.5	pinza	4.7	lamina
2	3.4	pinza	200	2.1	lamine	4.3	lamina
3	3.33333	pinza	K	2.9	pinza	4.8	lamina
3	4.5	pinza	50	3.2	pinza	5	lamina
3	2.8	pinza	100	3.3	pinza	4.3	lamina
3	4.2	pinza	150	5.6	pinza	6	lamine
3	3.2	pinza	200	3.5	lamine	4.3	lamina
4	2.8	pinza	K	5.1	lamine	0	già rotto pozzetto
4	4	pinza	50	3.4	lamine	0.2	lamine
4	3.2	pinza	100	4.9	pinza	0.2	lamine
4	2.6	pinza	150	5.3	lamine	2.7	lamine
4	3.4	pinza	200	3.4	lamine	0.2	lamine
5	3.3	pinza	K	3.9	lamine	0.1	lamine
5	3.6	pinza	50	3.2	campione	0.3	lamine
5	4	pinza	100	3.9	campione	0.3	lamine
5	4.2	pinza	150	4.4	lamine	0.1	lamine
5	3.6	pinza	200	3.1	lamine	0.5	lamine
6	4.3	pinza	K	4.3	lamine	0.4	lamine
6	4.5	pinza	50	1.8	campione	0.7	lamine
6	2.8	metà campione	100	2.7	lamine	0.3	lamine
6	4.2	pinza	150	3.9	lamine	0.1	lamine
6	3.2	pinza	200	3.2	lamine	0	lamine
7	2.3	pinza	0	2.1	pinza	3.4	pinza
7			50	5.2	pinza	1	lamine
7			100	2.3	lamine	1.7	lamine
7			150	2.4	pinza	3.4	lamine
7			200	4.8	lamine	5.3	pinza
8	3.4	pinza	0	3.5	pinza	3.6	lamine
8			50	3.5	lamine	1.3	lamine
8			100	2.8	pinza	0.2	lamine
8			150	2.9	pinza	1.6	lamine
8			200	2.1	lamine	1.8	lamine
9	2.6	pinza	0	4.9	pinza	già rotto nel pozzetto
9			50	4.5	pinza	0.2	lamine
9			100	3.2	pinza	1.5	lamine
9			150	2.7	pinza	1.4	lamine
9			200	3.9	lamine	0.7	lamine

## Sheet: Foglio3
cavallo	tempo	0		24		48
	kg	sito	campione	kg	sito	kg	sito
1	3.46667	pinza	0	2.5	lamine	6	terza falange
2	3.3	pinza	0	0.8	lamine	2.2	lamina
3	3.33333	pinza	0	6	pinza	4.8	lamina
4	2.8	pinza	0	5.1	lamine	6	già rotto pozzetto
5	3.3	pinza	0	3.9	lamine	0.1	lamine
6	4.3	pinza	0	4.3	lamine	0.4	lamine
7	2.3	pinza	0	6	pinza	6	pinza
8	3.4	pinza	0	6	pinza	3.6	lamine			T0		t24		t48
9	2.6	pinza	0	6	pinza				K	2.6	0.579751	4.51111	1.85233	3.6375	2.48305
1	4.03333	pinza	50	6	pinza	6	pinza		50	4.11389	0.342283	4.48889	1.58859	1.87778	2.16378
2	4.05	pinza	50	6	pinza	2.2	lamina		100	3.25556	0.692107	4.62222	1.68803	1.76667	2.05426
3	4.5	pinza	50	6	pinza	5	lamina		150	3.84444	0.791496	5.4125	0.827108	2.88889	2.30133
4	4	pinza	50	3.4	lamine	0.2	lamine		200	3.36667	0.763995	3.56667	1.23693	2.64444	2.50156
5	3.6	pinza	50	3.2	campione	0.3	lamine
6	4.5	pinza	50	1.8	campione	0.7	lamine			3.43611
7			50	6	pinza	1	lamine
8			50	3.5	lamine	1.3	lamine
9			50	4.5	pinza	0.2	lamine
1	3.33333	pinza	100	6	pinza	6	pinza
2	3.4	pinza	100	2.7	lamine	1.4	lamina
3	2.8	pinza	100	6	pinza	4.3	lamina
4	3.2	pinza	100	6	pinza	0.2	lamine
5	4	pinza	100	3.9	campione	0.3	lamine
6	2.8	metà campione	100	2.7	lamine	0.3	lamine
7			100	2.3	lamine	1.7	lamine
8			100	6	pinza	0.2	lamine
9			100	6	pinza	1.5	lamine
1	3.66667	pinza	150	5.7	lamine	6	pinza
2	4.2	pinza	150	6	pinza	4.7	lamina
3	4.2	pinza	150	6	pinza	6	lamine
4	2.6	pinza	150	5.3	lamine	2.7	lamine
5	4.2	pinza	150	4.4	lamine	0.1	lamine
6	4.2	pinza	150	3.9	lamine	0.1	lamine
7			150	6	pinza	3.4	lamine
8			150	6	pinza	1.6	lamine
9			150		pinza	1.4	lamine
1	3.4	pinza	200	6	pinza	6	terza falange
2	3.4	pinza	200	2.1	lamine	4.3	lamina
3	3.2	pinza	200	3.5	lamine	4.3	lamina
4	3.4	pinza	200	3.4	lamine	0.2	lamine
5	3.6	pinza	200	3.1	lamine	0.5	lamine
6	3.2	pinza	200	3.2	lamine	0	lamine
7			200	4.8	lamine	6	pinza
8			200	2.1	lamine	1.8	lamine
9			200	3.9	lamine	0.7	lamine

## Sheet: Foglio2
cavallo	tempo	0			24			48																				deviazione standard
	kg	sito		campione	kg	sito		kg	sito				0	24		48			0	T24	T48		Separation score				0	T24	T48
1	3.46667	pinza		0	2.5	lamine						k		2.5	k	2.2		k	3.2	3.95	2.22	k	4.36	4.21	4.556		k	1.6947	2.02287
2	3.3	pinza		0		lamine	0.8	2.2	lamina					0.8		4.8		50	4.11	2.975	1.3625	50	4.178	4.405	4.7275		50	0.7932	1.61859
3	3.33333	pinza		0				4.8	lamina					5.1		0.1		100	3.25	2.9	1.2375	100	4.35	4.42	4.7525		100	0.69282	1.3938
4	2.8	pinza		0	5.1	lamine								3.9		0.4		150	3.84	4.825	2.2875	150	4.232	4.035	4.5425		150	0.822091	1.77719
5	3.3	pinza		0	3.9	lamine		0.1	lamine					4.3		3.6		200	3.36	3.2625	1.4	200	4.328	4.3475	4.72		200	0.892729	1.52053
6	4.3	pinza		0	4.3	lamine		0.4	lamine			50		3.4	50	2.2
7	2.3	pinza		0										3.2		5
8	3.4	pinza		0				3.6	lamine					1.8		0.2		%		T24	T48
9	2.6	pinza	3.2	0			3.95			2.22				3.5		0.3		k		56	56
1	4.03333	pinza		50				6				100		2.7		0.7		50		44	89
2	4.05	pinza		50				2.2	lamina					3.9		1		100		44	89
3	4.5	pinza		50				5	lamina					2.7		1.3		150		44	100
4	4	pinza		50	3.4	lamine		0.2	lamine					2.3		0.2		200		100	100
5	3.6	pinza		50	3.2	campione		0.3	lamine			150		5.7	100	1.4
6	4.5	pinza	4.11389	50	1.8	campione		0.7	lamine					5.3		4.3
7				50				1	lamine					4.4		0.2
8				50	3.5	lamine		1.3	lamine					3.9		0.3
9				50				0.2	lamine			200		2.1		0.3
1	3.33333	pinza		100										3.5		1.7
2	3.4	pinza		100	2.7	lamine		1.4	lamina					3.4		0.2
3	2.8	pinza		100				4.3	lamina					3.1		1.5
4	3.2	pinza		100				0.2	lamine					3.2	150	4.7
5	4	pinza		100	3.9	campione		0.3	lamine					4.8		2.7
6	2.8	metà campione	3.25556	100	2.7	lamine		0.3	lamine					2.1		0.1
7				100	2.3	lamine		1.7	lamine					3.9		0.1
8				100				0.2	lamine							3.4
9				100				1.5	lamine							1.6
1	3.66667	pinza		150	5.7	lamine		6								1.4
2	4.2	pinza		150				4.7	lamina							4.3
3	4.2	pinza		150				6	lamine						200	4.3
4	2.6	pinza		150	5.3	lamine		2.7	lamine							0.2
5	4.2	pinza		150	4.4	lamine		0.1	lamine							0.5
6	4.2	pinza	3.84444	150	3.9	lamine	4.825	0.1	lamine							0.9
7				150				3.4	lamine							1.8
8				150				1.6	lamine							0.7
9				150				1.4	lamine
1	3.4	pinza		200				6
2	3.4	pinza		200	2.1	lamine		4.3	lamina
3	3.2	pinza		200	3.5	lamine		4.3	lamina			0	T24	T48
4	3.4	pinza		200	3.4	lamine		0.2	lamine		k		3.95	2.22
5	3.6	pinza		200	3.1	lamine		0.5	lamine		50		2.975	1.3625
6	3.2	pinza	3.36667	200	3.2	lamine		0	lamine		100		2.9	1.2375
7				200	4.8	lamine		6
8				200	2.1	lamine		1.8	lamine
9				200	3.9	lamine		0.7	lamine

## Sheet: dati   usati per statistica 
															deviazione standard				SEM
	0	24		48			T24	T48		Separation score				0	T24	T48	n
k	tt virtualmente impox da separare	2.5	k	2.2		k	3.32	2.22	k	5	4.336	4.556		k	1.6947	2.02287	5	5	0.757892	0.904655
		0.8		4.8		50	2.975	1.3625	50	5	4.405	4.7275		50	0.7932	1.61859	4	8	0.3966	0.572257
		5.1		0.1		100	2.9	1.2375	100	5	4.42	4.7525		100	0.69282	1.3938	4	8	0.34641	0.492783
		3.9		0.4		150	4.825	2.2875	150	5	4.035	4.5425		150	0.822091	1.77719	4	8	0.411045	0.62833
		4.3		3.6		200	3.2625	1.4	200	5	4.3475	4.72		200	0.892729	1.52053	8	6	0.315627	0.620752
50		3.4	50	2.2
		3.2		5
		1.8		0.2		%	T24	T48
		3.5		0.3		k	56	56
100		2.7		0.7		50	44	89							sem
		3.9		1		100	44	89			T24	T48			T24	T48
		2.7		1.3		150	44	100		k	32.55	21.77		k	7.4	8.82
		2.3		0.2		200	100	100		50	29.22	13.33		50	3.92	5.58
150		5.7	100	1.4						100	28.43	12.16		100	3.34	4.48
		5.3		4.3						150	47.36	22.45		150	4.02	6.17
		4.4		0.2						200	31.96	13.72		200	3.04	6.08
		3.9		0.3
200		2.1		0.3
		3.5		1.7
		3.4		0.2
		3.1		1.5
		3.2	150	4.7
		4.8		2.7
		2.1		0.1
		3.9		0.1
				3.4
				1.6
				1.4
				4.3
			200	4.3
				0.2
				0.5
				0.9
				1.8
				0.7
0	T24	T48
	3.95	2.22
	2.975	1.3625
	2.9	1.2375
