# Supplementary material for: Effect of sugar metabolite methylglyoxal on equine lamellar explants: An ex vivo model of laminitis
Source: PLoS One. 2021 Jul 27;16(7):e0253840. doi: 10.1371/journal.pone.0253840 (PMC8315528; doi:10.1371/journal.pone.0253840)
Supplement: S1 Dataset — (ZIP) [file pone.0253840.s001.zip › Suppl materials/Raw data histology.xlsx]

## Sheet: Foglio1
62/15 (caso 1)		Gruppo	Risultati
		A	II
		B	I
		C	In
		D	N
		E	I
		F	I
		G	N
		H	N
		I	I
		L	N
		M
63/15 (caso 2)		A	I
		B	I
		C	I
		D	II
		E	N
		F	I
		G	I
		H	I
		I	N
		L	N
		M
64/15 (caso 3)		A	N
		B	N
		C	I
		D	I
		E	N
		F	N
		G	N
		H	N
		I	N
		L	I
		M	N
65/15 (caso 4)		A	Ac
		B	Ac
		C	I
		D	Ac
		E	N
		F	Ac
		G
		H	Ac
		I	Ac
		L	Ac
		M	N
66/15 (caso 5)		A	N
		B	Ac
		C	Ac
		D	Ac
		E	II
		F	Ac
		G	I
		H	N
		I	N
		L	I
		M	I
67/15 (caso 6)		A	I
		B	N
		C	N
		D	Ac
		E	N
		F	I
		G	N
		H	Ac
		I	N
		L	Ac
		M	Ac
68/15 (caso 7)		A	I
		B	N
		C	N
		D	I
		E	N
		F	I
		G	I
		H	N
		I	N
		L	N
		M	I
69/15 (caso 8)		A	N
		B	N
		C	N
		D	Ac
		E	N
		F	N
		G	Ac
		H	N
		I	I
		L
		M	N
70/15 (caso 9)		A	N
		B	Ac
		C	N
		D	Ac
		E	N
		F	Ac
		G	N
		H	Ac
		I	Ac
		L	Ac
		M	Ac
Legenda:
N: normale
Ac: artefatti da conservazione (autolisi)
I: laminite stage I
II: laminie stage II

## Sheet: Foglio2
	24 h									48 h
Control	2	1	0	0	0	1	1	0	0	0	0	0	0	0	0	0	0	0
0 nM	0	0	0	0	0	0	0	1	0	0	1	0	1	0	0	0	2	1
50 nM	1	0	0	0	0	0	0	1	0	0	0	0	0	0	0	0	0	0
100 nM	0	0	0	1	0	0	1	0	0	0	0	0	0	1	0	1	0	0
150 nM	0	0	0	0	0	0	0	0	1	0	1	0	0	0	0	1	1	0
200 nM	0	0	1	1	0	0	0	0	0	0	1	0	1	0	0	0	1	1
	24h			48h
	media	st dev	N	media	st dev	N
Control	0.555556	0.707107	9	0	0	9
0 nM	0.111111	0.316228	9	0.555556	0.726483	9
50 nM	0.222222	0.421637	9	0	0	9
100 nM	0.222222	0.421637	9	0.222222	0.440959	9
150 nM	0.111111	0.316228	9	0.333333	0.5	9
200 nM	0.222222	0.421637	9	0.444444	0.527046	9
