# Supplementary material for: Effect of sugar metabolite methylglyoxal on equine lamellar explants: An ex vivo model of laminitis
Source: PLoS One. 2021 Jul 27;16(7):e0253840. doi: 10.1371/journal.pone.0253840 (PMC8315528; doi:10.1371/journal.pone.0253840)
Supplement: S1 Dataset — (ZIP) [file pone.0253840.s001.zip › Suppl materials/Raw data MMPs TIMP.xlsx]

## Sheet: Foglio1
MMP2
	T24	SD	T48	SD
K	1	0.220571	1	0.17247
50	1.77805	0.194406	1.12888	0.0945037
100	1.45511	0.111643	1.49762	0.1
150	1.28557	0.154509	1.64504	0.140705
200	1.18901	0.0742414	2.50022	0.105094
		T24 K	T24 50nm	T24 100nm	T24 150nm	T24 200nm		T48 K	T48 50nm	T48 100nm	T48 150nm	T48 200nm
CV1		9.71	6.59	6.45	9.88	4.09		5.52	6.17	7.71	11.01	9.93
CV2		3.97	4.93	2.18	5.53	5.49		9.15	9.47	10.93	11.73	9.34
CV3		6.14	3.98	5.71	4.03	7.28		6.92	15.12		5.84	11.36
CV4		7.52622	10.1698	5.76145	6.35603	6.01507		8.49024	7.95961	4.24264	12.8343	7.25838
CV5		4.4534	5.07619	4.53806	5.41585	13.1178		10.5668	5.87285		8.06191	3.62624
CV6		7.82909	3.9009	11.7424	10.7543	2.13728		12.6143	7.61951		7.00311	3.81435
	media	6.60478	5.77449	6.06365	6.99436	6.35502	media	8.87688	8.70199	7.62755	9.41321	7.55483
	dev st	2.18068	2.36285	3.16304	2.69424	3.75163	dev st	2.53558	3.40349	3.34444	2.82925	3.25025
MMP14
	T24	SD	T48	SD
K	1	0.194208	1	0.161765
50	1.08248	0.135168	2.2332	0.0480693
100	1.12	0.262393	1.80084	0.227691
150	1.42848	0.142663	1.46	0.195477
200	1.39	0.17836	1.6942	0.152052
DeltaCT_MMP14		T24_K	T24_50	T24_100	T24_150	T24_200		T48_K	T48_50	T48_100	T48_150	T48_200
CV1		5.89	5.13	3.79	3.62	4.18		3.83	4.32	3.42	3.8	4.55
CV2		4.57	3.79	4.16	3.76			5.39	4.5	5.41	5.2	5.49
CV3		4.72	3.51	3.93		5.13		7.13	5.22	5.32		4.34
CV4		5.25756	5.38609	5.96398	5.38545	4.06024		4.39225	4.0676	6.85825	6.37689	5.14242
CV5		4.20475	6.77943		5.17664	4.11381		9.08525	5.92435	4.57589	6.31703	6.50205
CV6		6.07273	5.43346	6.91072	5.07178	5.72827
	media	5.11917	5.00483	4.95094	4.60277	4.64246	media	5.9655	4.80639	5.11683	5.42348	5.20489
	dev st	0.75096	1.20036	1.4038	0.842315	0.749833	dev st	2.148	0.757821	1.25814	1.2101	0.85801
	N	6	6	5	5	5		5	5	5	4	5
TIMP2
	T24	SD	T48	SD
K	1	0.185965	1	0.107666
50	1.46886	0.259686	0.827075	0.0912813
100	1.31119	0.223536	0.896586	0.0169966
150	1.10259	0.186039	0.610872	0.166818
200	1.41366	0.189805	0.491489	0.0910834
DeltaCT_TIMP2		T24_K	T24_50	T24_100	T24_150	T24_200		T48_K	T48_50	T48_100	T48_150	T48_200
CV1			4.51	3.56	3.44	3.43		5.21	3.82	6.19	6.91	8
CV2		3.91	2.79					6.12	6.69	3.7
CV3		4.06	2.27	3.63		5.06		5.91	5.4	3.64	5.25	7.42
CV4		4.71451	4.05145	3.55575	4.23918			2.17953			5.69884	5.23978
CV5		3.62747	3.88795	4.01	3.92352				4.23		4.93469	4.07
CV6			3.63042	3.67983	4.14572	2.24569		4.64852	5.2976	6.35438	4.82981	4.46212
	media	4.07799	3.5233	3.68712	3.9371	3.57856		4.81361	5.08752	4.9711	5.52467	5.83838
	dev st	0.460675	0.837311	0.18774	0.356868	1.41302		1.58362	1.1238	1.50407	0.844959	1.77156
	N	4	6	5	4	3		5	5	4	5	5
